# Supplementary material for: Inhibition of Survivin Homodimerization Decreases Neuroblastoma Cell Growth
Source: Cancers (Basel). 2023 Dec 9;15(24):5775. doi: 10.3390/cancers15245775 (PMC10741502; doi:10.3390/cancers15245775)
Supplement: Supplementary file 1 [file cancers-15-05775-s001.zip]

Archive with 9 entries (9 files):
- File S1.pdf
- Suppl Figure S1.pdf
- Suppl figure S2.pdf
- Suppl figure S3.pdf
- Suppl figure S4.pdf
- Suppl figure S5.pdf
- Suppl figure S6.pdf
- Suppl figure S7.pdf
- Supplementary information revision.pdf
